# Supplementary material for: Swelling Property and Metal Adsorption of Dialdehyde Crosslinked Poly Aspartate/Alginate Gel Beads
Source: Polymers (Basel). 2026 Jan 8;18(2):177. doi: 10.3390/polym18020177 (PMC12845902; doi:10.3390/polym18020177)
Supplement: Supplementary file 1 [file polymers-18-00177-s001.zip]

Archive with 1 entries (1 files):
- polymers-4051601-supplementary.pdf
